# Supplementary material for: Brahmaculus gen. nov. (Leotiomycetes, Chlorociboriaceae)
Source: MycoKeys. 2021 May 7;80:19–43. doi: 10.3897/mycokeys.80.64435 (PMC8121775; doi:10.3897/mycokeys.80.64435)
Supplement: XML Treatment for Brahmaculus osornoensis [file mycokeys.80.64435-treatment4.xml]

<!DOCTYPE tp:taxon-treatment
  PUBLIC "-//TaxonX//DTD Taxonomic Treatment Publishing DTD v0 20100105//EN" "tax-treatment-NSO.dtd">
<tp:taxon-treatment xmlns:tp="http://www.plazi.org/taxpub"><tp:treatment-meta><kwd-group><label>Taxon classification</label><kwd><named-content xmlns:xlink="http://www.w3.org/1999/xlink" content-type="kingdom">Fungi</named-content></kwd><kwd><named-content xmlns:xlink="http://www.w3.org/1999/xlink" content-type="order">Helotiales</named-content></kwd><kwd><named-content xmlns:xlink="http://www.w3.org/1999/xlink" content-type="family">Chlorociboriaceae</named-content></kwd></kwd-group><mixed-citation publication-type="journal"><person-group><name><surname>Johnston</surname><given-names>Peter R.</given-names></name><name><surname>Park</surname><given-names>Duckchul</given-names></name><name><surname>Smith</surname><given-names>Matthew E.</given-names></name><name><surname>Mujic</surname><given-names>Alija B.</given-names></name><name><surname>May</surname><given-names>Tom W.</given-names></name></person-group><article-title><italic><tp:taxon-name><tp:taxon-name-part taxon-name-part-type="genus" reg="Brahmaculus">Brahmaculus</tp:taxon-name-part></tp:taxon-name></italic> gen. nov. (<tp:taxon-name><tp:taxon-name-part taxon-name-part-type="class">Leotiomycetes</tp:taxon-name-part></tp:taxon-name>, <tp:taxon-name><tp:taxon-name-part taxon-name-part-type="family">Chlorociboriaceae</tp:taxon-name-part></tp:taxon-name>)</article-title><source>MycoKeys</source><day>07</day><month>5</month><year>2021</year><volume>80</volume><fpage>19</fpage><lpage>43</lpage><pub-id pub-id-type="doi">10.3897/mycokeys.80.64435</pub-id></mixed-citation></tp:treatment-meta><tp:nomenclature><tp:taxon-name><object-id xmlns:xlink="http://www.w3.org/1999/xlink" content-type="arpha" xlink:type="simple">F89ADB04-3345-5A34-9C39-48FE3333B225</object-id>
              <tp:taxon-name-part taxon-name-part-type="genus" reg="Brahmaculus">Brahmaculus</tp:taxon-name-part>
              <tp:taxon-name-part taxon-name-part-type="species" reg="osornoensis">osornoensis</tp:taxon-name-part>
              <object-id xmlns:xlink="http://www.w3.org/1999/xlink" content-type="mycobank" xlink:type="simple">838734</object-id>
            </tp:taxon-name><tp:taxon-authority>M.E.Sm. &amp; P.R.Johnst.</tp:taxon-authority><tp:taxon-status xmlns:xlink="http://www.w3.org/1999/xlink" xlink:type="simple">sp. nov.</tp:taxon-status><xref ref-type="fig" rid="F5">Figure 5</xref></tp:nomenclature><tp:treatment-sec sec-type="Typification" id="SECID0EKMBG"><title>Typification.</title><p>Chile • Parque Nacional Vicente Perez <tp:taxon-name><tp:taxon-name-part taxon-name-part-type="order">Rosales</tp:taxon-name-part></tp:taxon-name>, Volcan Osorno, on the road to the ski area just above Mirador el Bosque, <italic><tp:taxon-name><tp:taxon-name-part taxon-name-part-type="genus" reg="Nothofagus">Nothofagus</tp:taxon-name-part> <tp:taxon-name-part taxon-name-part-type="species" reg="dombeyi">dombeyi</tp:taxon-name-part></tp:taxon-name></italic> forest; -41.1382, 72.5370; Matthew Smith and Alija Mujic (MES2942) leg.; 17 April 2017; <named-content xmlns:xlink="http://www.w3.org/1999/xlink" content-type="dwc:institutional_code" xlink:type="simple">SGO</named-content> – <bold><italic>holotype</italic></bold>; <named-content xmlns:xlink="http://www.w3.org/1999/xlink" content-type="dwc:institutional_code" xlink:type="simple">FLAS</named-content>-F-65492 – <bold><italic>isotype</italic></bold>; <abbrev xmlns:xlink="http://www.w3.org/1999/xlink" content-type="institution" xlink:title="the New Zealand Fungarium" id="ABBRID0EYNBG" xlink:type="simple">PDD</abbrev> 116649 – <bold><italic>isotype</italic></bold>.</p></tp:treatment-sec><tp:treatment-sec sec-type="etymology" id="SECID0EAOBG"><title>Etymology.</title><p>Refers to the type locality, Volcan Osorno.</p></tp:treatment-sec><tp:treatment-sec sec-type="diagnosis" id="SECID0EFOBG"><title>Diagnosis.</title><p>Phylogenetically distinct from other known <italic><tp:taxon-name><tp:taxon-name-part taxon-name-part-type="genus" reg="Brahmaculus">Brahmaculus</tp:taxon-name-part></tp:taxon-name></italic> spp., apothecia 3–6 × 1–2.5 mm, paraphyses taper slightly to rounded apex, ascospores 6.5–10(–11) × 1.5–2 µm (average 8.3 × 2 µm).</p></tp:treatment-sec><tp:treatment-sec sec-type="description" id="SECID0ESOBG"><title>Description.</title><p>Apothecia 3–6 mm high, stipe 0.5–1 mm wide, cap 1–2.5 mm wide, the more or less globose cap comprising several closely packed apothecial cups, these arising from short, branches at the top of the stipe, hymenium pale yellow, hymenial areas broken into smaller segments by groups of bright yellow, hair-like elements amongst the fertile parts of the hymenium. Receptacle densely covered with stiff, bright yellow hairs, stipe with shorter hairs. Hairs 50–85 × 2.5–4 µm, straight, with a broad basal cell then cylindric, apically tapering suddenly to the narrow-rounded apex, thin-walled, sparsely septate, densely encrusted with coarse, bright yellow crystals that dissolve in KOH + Melzers. In squash mount, excipular cells broad-cylindric, about 15–30 × 8–12 µm, wall slightly thickened, hyaline. Paraphyses 2–2.5 µm, tapering slightly to rounded apex, about same length as asci. Asci 40–50 × 4–4.5 µm, cylindric, apex rounded, wall thickened, amyloid pore extends through the wall, flaring slightly towards the outside. Ascospores 6.5–10(–11) × 1.5–2.5 µm (average 8.3 × 2.0 µm, n = 50), oblong elliptic, ends rounded, one side flat in side view, sometimes slightly curved, 0-septate, hyaline.</p><fig id="F5" position="float" orientation="portrait"><object-id xmlns:xlink="http://www.w3.org/1999/xlink" content-type="doi" xlink:type="simple">10.3897/mycokeys.80.64435.figure5</object-id><object-id xmlns:xlink="http://www.w3.org/1999/xlink" content-type="arpha" xlink:type="simple">C8A267BE-CC72-55A1-A361-A7B16E26DC0A</object-id><label>Figure 5.</label><caption><p><italic><tp:taxon-name><tp:taxon-name-part taxon-name-part-type="genus" reg="Brahmaculus">Brahmaculus</tp:taxon-name-part> <tp:taxon-name-part taxon-name-part-type="species" reg="osornoensis">osornoensis</tp:taxon-name-part></tp:taxon-name></italic> (<abbrev xmlns:xlink="http://www.w3.org/1999/xlink" content-type="institution" xlink:title="the New Zealand Fungarium" id="ABBRID0EKPBG" xlink:type="simple">PDD</abbrev> 116649) <bold>A</bold> fresh apothecia (dried apothecia inset) <bold>B</bold> squash mount, excipulum and hairs in 3% KOH + Melzer’s reagent <bold>C</bold> squash mount, hairs in water showing encrusting crystals <bold>D</bold> paraphyses and asci <bold>E</bold> ascospores. Scale bars: 1 mm (<bold>A</bold>); 10 µm (<bold>B–E</bold>).</p></caption><graphic xmlns:xlink="http://www.w3.org/1999/xlink" xlink:href="mycokeys-80-019-g005.jpg" position="float" orientation="portrait" xlink:type="simple" id="oo_540236.jpg"><uri content-type="original_file" xlink:type="simple">https://binary.pensoft.net/fig/540236</uri></graphic></fig></tp:treatment-sec><tp:treatment-sec sec-type="notes" id="SECID0ECQBG"><title>Notes.</title><p>The two Chilean species differ macroscopically, <italic><tp:taxon-name><tp:taxon-name-part taxon-name-part-type="genus" reg="Brahmaculus">Brahmaculus</tp:taxon-name-part> <tp:taxon-name-part taxon-name-part-type="species" reg="osornoensis">osornoensis</tp:taxon-name-part></tp:taxon-name></italic> having noticeably broader stipes than <italic><tp:taxon-name><tp:taxon-name-part taxon-name-part-type="genus" reg="Brahmaculus">B.</tp:taxon-name-part> <tp:taxon-name-part taxon-name-part-type="species" reg="magellanicus">magellanicus</tp:taxon-name-part></tp:taxon-name></italic> and slightly longer ascospores. <italic><tp:taxon-name><tp:taxon-name-part taxon-name-part-type="genus" reg="Brahmaculus">B.</tp:taxon-name-part> <tp:taxon-name-part taxon-name-part-type="species" reg="osornoensis">osornoensis</tp:taxon-name-part></tp:taxon-name></italic> is known only from <italic><tp:taxon-name><tp:taxon-name-part taxon-name-part-type="genus" reg="Nothofagus">Nothofagus</tp:taxon-name-part> <tp:taxon-name-part taxon-name-part-type="species" reg="dombeyi">dombeyi</tp:taxon-name-part></tp:taxon-name></italic> forest in northern Patagonia on Volcan Osorno in the Vicente Perez <tp:taxon-name><tp:taxon-name-part taxon-name-part-type="order">Rosales</tp:taxon-name-part></tp:taxon-name> National Park. It is possible that this <italic><tp:taxon-name><tp:taxon-name-part taxon-name-part-type="genus" reg="Brahmaculus">Brahmaculus</tp:taxon-name-part></tp:taxon-name></italic> species is restricted to the wetter and warmer forests in northern Patagonia, but more specimens are needed to determine the range of the species.</p></tp:treatment-sec></tp:taxon-treatment>
