# Supplementary material for: Brahmaculus gen. nov. (Leotiomycetes, Chlorociboriaceae)
Source: MycoKeys. 2021 May 7;80:19–43. doi: 10.3897/mycokeys.80.64435 (PMC8121775; doi:10.3897/mycokeys.80.64435)
Supplement: XML Treatment for Chlorociboria metrosideri [file mycokeys.80.64435-treatment6.xml]

<!DOCTYPE tp:taxon-treatment
  PUBLIC "-//TaxonX//DTD Taxonomic Treatment Publishing DTD v0 20100105//EN" "tax-treatment-NSO.dtd">
<tp:taxon-treatment xmlns:tp="http://www.plazi.org/taxpub"><tp:treatment-meta><kwd-group><label>Taxon classification</label><kwd><named-content xmlns:xlink="http://www.w3.org/1999/xlink" content-type="kingdom">Fungi</named-content></kwd><kwd><named-content xmlns:xlink="http://www.w3.org/1999/xlink" content-type="order">Helotiales</named-content></kwd><kwd><named-content xmlns:xlink="http://www.w3.org/1999/xlink" content-type="family">Chlorociboriaceae</named-content></kwd></kwd-group><mixed-citation publication-type="journal"><person-group><name><surname>Johnston</surname><given-names>Peter R.</given-names></name><name><surname>Park</surname><given-names>Duckchul</given-names></name><name><surname>Smith</surname><given-names>Matthew E.</given-names></name><name><surname>Mujic</surname><given-names>Alija B.</given-names></name><name><surname>May</surname><given-names>Tom W.</given-names></name></person-group><article-title><italic><tp:taxon-name><tp:taxon-name-part taxon-name-part-type="genus" reg="Brahmaculus">Brahmaculus</tp:taxon-name-part></tp:taxon-name></italic> gen. nov. (<tp:taxon-name><tp:taxon-name-part taxon-name-part-type="class">Leotiomycetes</tp:taxon-name-part></tp:taxon-name>, <tp:taxon-name><tp:taxon-name-part taxon-name-part-type="family">Chlorociboriaceae</tp:taxon-name-part></tp:taxon-name>)</article-title><source>MycoKeys</source><day>07</day><month>5</month><year>2021</year><volume>80</volume><fpage>19</fpage><lpage>43</lpage><pub-id pub-id-type="doi">10.3897/mycokeys.80.64435</pub-id></mixed-citation></tp:treatment-meta><tp:nomenclature><tp:taxon-name><object-id xmlns:xlink="http://www.w3.org/1999/xlink" content-type="arpha" xlink:type="simple">02DE039B-39AB-5DCD-A28B-1DCA5A2C26DD</object-id>
              <tp:taxon-name-part taxon-name-part-type="genus" reg="Chlorociboria">Chlorociboria</tp:taxon-name-part>
              <tp:taxon-name-part taxon-name-part-type="species" reg="metrosideri">metrosideri</tp:taxon-name-part>
              <object-id xmlns:xlink="http://www.w3.org/1999/xlink" content-type="mycobank" xlink:type="simple">838735</object-id>
            </tp:taxon-name><tp:taxon-authority>P.R.Johnst.</tp:taxon-authority><tp:taxon-status xmlns:xlink="http://www.w3.org/1999/xlink" xlink:type="simple">sp. nov.</tp:taxon-status><xref ref-type="fig" rid="F7">Figure 7</xref></tp:nomenclature><tp:treatment-sec sec-type="Typification" id="SECID0E5YBG"><title>Typification.</title><p>New Zealand – <bold>Bay of Plenty</bold> • vic. Rotorua, Tarawera Falls (<named-content xmlns:xlink="http://www.w3.org/1999/xlink" content-type="dwc:verbatimCoordinates" xlink:type="simple"><named-content content-type="geo-json" specific-use="{&#34;type&#34;:&#34;Point&#34;,&#34;coordinates&#34;:[176.519300,-38.157300]}" id="NCID0EJZBG" xlink:type="simple">-38.1573, 176.5193</named-content></named-content>); on fallen leaves <italic><tp:taxon-name><tp:taxon-name-part taxon-name-part-type="genus" reg="Metrosideros">Metrosideros</tp:taxon-name-part> <tp:taxon-name-part taxon-name-part-type="species" reg="excelsa">excelsa</tp:taxon-name-part></tp:taxon-name></italic>; P.R. Johnston (D2565) leg.; 16 May 2019; <abbrev xmlns:xlink="http://www.w3.org/1999/xlink" content-type="institution" xlink:title="the New Zealand Fungarium" id="ABBRID0EZZBG" xlink:type="simple">PDD</abbrev> 116740 – <bold><italic>holotype</italic></bold>; ICMP 23410 – ex type culture.</p></tp:treatment-sec><tp:treatment-sec sec-type="etymology" id="SECID0EB1BG"><title>Etymology.</title><p>Refers to the host substrate of the known specimens.</p></tp:treatment-sec><tp:treatment-sec sec-type="diagnosis" id="SECID0EG1BG"><title>Diagnosis.</title><p>Phylogenetically a <italic><tp:taxon-name><tp:taxon-name-part taxon-name-part-type="genus" reg="Chlorociboria">Chlorociboria</tp:taxon-name-part></tp:taxon-name></italic>, differs in developing on dead leaves rather than wood and in the asci being 4-spored when mature.</p></tp:treatment-sec><tp:treatment-sec sec-type="description" id="SECID0ET1BG"><title>Description.</title><p>Apothecia developing on partly decomposed fallen leaves, not associated with pigmentation of substrate. Apothecia less than 1 mm diam., sessile, with short, matted hairs around the margin, hymenium yellow. Hairs 20–45 × 4 µm, cylindric, walls thin, roughened. Apothecium in vertical section with ectal excipulum 30–40 µm wide, comprising short, broad-cylindric cells 5–7.5 µm diam., with walls hyaline, slightly thickened, rows of cells arranged at a high angle to the receptacle surface near the base of the cup, more parallel to the surface near edge of cup; medullary excipulum of narrow-cylindric cells with thin walls. Paraphyses 2–3 µm diam., taper slightly and gradually to rounded apex, extending 5–10 µm beyond asci. Asci 40–55 × 5.5–7 µm, cylindric, tapering slightly to broad, subtruncate apex, wall thickened at apex with amyloid pore extending as two narrow, parallel bands extending through the wall, initially with 8 spores, 4 spores aborting and 4–spored at maturity, crozier present. Ascospores 7.5–9.5 × 2.5–3.5 µm (average 8.3 × 3.1 µm, n = 20), oblong-elliptic, tapering to rounded ends, one side flat in side view, widest point towards one end, 0–septate, hyaline.</p><fig id="F7" position="float" orientation="portrait"><object-id xmlns:xlink="http://www.w3.org/1999/xlink" content-type="doi" xlink:type="simple">10.3897/mycokeys.80.64435.figure7</object-id><object-id xmlns:xlink="http://www.w3.org/1999/xlink" content-type="arpha" xlink:type="simple">7C97F57E-DC95-56BB-9DDF-116620D5E2D0</object-id><label>Figure 7.</label><caption><p><italic><tp:taxon-name><tp:taxon-name-part taxon-name-part-type="genus" reg="Chlorociboria">Chlorociboria</tp:taxon-name-part> <tp:taxon-name-part taxon-name-part-type="species" reg="metrosideri">metrosideri</tp:taxon-name-part></tp:taxon-name></italic> (<abbrev xmlns:xlink="http://www.w3.org/1999/xlink" content-type="institution" xlink:title="the New Zealand Fungarium" id="ABBRID0EL2BG" xlink:type="simple">PDD</abbrev> 116740) <bold>A</bold> fresh apothecia <bold>B</bold> margin of receptacle in vertical section <bold>C</bold> surface of receptacle in squash mount showing rough-walled hairs <bold>D</bold> apex of asci and paraphyses <bold>E</bold> immature ascus with 8 spores, and mature asci with 4 spores. Scale bars: 0.1 mm (<bold>A</bold>); 20 µm (<bold>B, C</bold>); 10 µm (<bold>D, E</bold>).</p></caption><graphic xmlns:xlink="http://www.w3.org/1999/xlink" xlink:href="mycokeys-80-019-g007.jpg" position="float" orientation="portrait" xlink:type="simple" id="oo_540238.jpg"><uri content-type="original_file" xlink:type="simple">https://binary.pensoft.net/fig/540238</uri></graphic></fig></tp:treatment-sec><tp:treatment-sec sec-type="Additional specimen examined" id="SECID0EF3BG"><title>Additional specimen examined.</title><p>New Zealand – <bold>Auckland</bold> • Rangitoto Island, Kidney Fern Glen; <named-content xmlns:xlink="http://www.w3.org/1999/xlink" content-type="dwc:verbatimCoordinates" xlink:type="simple"><named-content content-type="geo-json" specific-use="{&#34;type&#34;:&#34;Point&#34;,&#34;coordinates&#34;:[174.860064,-36.805544]}" id="NCID0EQ3BG" xlink:type="simple">-36.805544, 174.860064</named-content></named-content>; on fallen, partly rotten <italic><tp:taxon-name><tp:taxon-name-part taxon-name-part-type="genus" reg="Metrosideros">Metrosideros</tp:taxon-name-part> <tp:taxon-name-part taxon-name-part-type="species" reg="excelsa">excelsa</tp:taxon-name-part></tp:taxon-name></italic> leaves; P.R. Johnston (D2329) leg.; 23 Apr 2012; <abbrev xmlns:xlink="http://www.w3.org/1999/xlink" content-type="institution" xlink:title="the New Zealand Fungarium" id="ABBRID0EA4BG" xlink:type="simple">PDD</abbrev> 102723.</p></tp:treatment-sec><tp:treatment-sec sec-type="notes" id="SECID0EF4BG"><title>Notes.</title><p>The substrate in both specimens was partly rotted leaves. It is possible that this fungus has a broader host range as most host-specialised, leaf-inhabiting <tp:taxon-name><tp:taxon-name-part taxon-name-part-type="class">Leotiomycetes</tp:taxon-name-part></tp:taxon-name> are found on recently fallen leaves of their preferred host. Cultures are slow growing (on PDA, 9 mm after 8 weeks) with sparse mycelium and pale brownish pigmentation, remaining sterile.</p></tp:treatment-sec></tp:taxon-treatment>
