# Supplementary material for: Brahmaculus gen. nov. (Leotiomycetes, Chlorociboriaceae)
Source: MycoKeys. 2021 May 7;80:19–43. doi: 10.3897/mycokeys.80.64435 (PMC8121775; doi:10.3897/mycokeys.80.64435)
Supplement: XML Treatment for Chlorociboria novae-zelandiae [file mycokeys.80.64435-treatment7.xml]

<!DOCTYPE tp:taxon-treatment
  PUBLIC "-//TaxonX//DTD Taxonomic Treatment Publishing DTD v0 20100105//EN" "tax-treatment-NSO.dtd">
<tp:taxon-treatment xmlns:tp="http://www.plazi.org/taxpub"><tp:treatment-meta><kwd-group><label>Taxon classification</label><kwd><named-content xmlns:xlink="http://www.w3.org/1999/xlink" content-type="kingdom">Fungi</named-content></kwd><kwd><named-content xmlns:xlink="http://www.w3.org/1999/xlink" content-type="order">Helotiales</named-content></kwd><kwd><named-content xmlns:xlink="http://www.w3.org/1999/xlink" content-type="family">Chlorociboriaceae</named-content></kwd></kwd-group><mixed-citation publication-type="journal"><person-group><name><surname>Johnston</surname><given-names>Peter R.</given-names></name><name><surname>Park</surname><given-names>Duckchul</given-names></name><name><surname>Smith</surname><given-names>Matthew E.</given-names></name><name><surname>Mujic</surname><given-names>Alija B.</given-names></name><name><surname>May</surname><given-names>Tom W.</given-names></name></person-group><article-title><italic><tp:taxon-name><tp:taxon-name-part taxon-name-part-type="genus" reg="Brahmaculus">Brahmaculus</tp:taxon-name-part></tp:taxon-name></italic> gen. nov. (<tp:taxon-name><tp:taxon-name-part taxon-name-part-type="class">Leotiomycetes</tp:taxon-name-part></tp:taxon-name>, <tp:taxon-name><tp:taxon-name-part taxon-name-part-type="family">Chlorociboriaceae</tp:taxon-name-part></tp:taxon-name>)</article-title><source>MycoKeys</source><day>07</day><month>5</month><year>2021</year><volume>80</volume><fpage>19</fpage><lpage>43</lpage><pub-id pub-id-type="doi">10.3897/mycokeys.80.64435</pub-id></mixed-citation></tp:treatment-meta><tp:nomenclature><tp:taxon-name><object-id xmlns:xlink="http://www.w3.org/1999/xlink" content-type="arpha" xlink:type="simple">4E6285D6-A886-55E5-A74E-8C817602034A</object-id>
              <tp:taxon-name-part taxon-name-part-type="genus" reg="Chlorociboria">Chlorociboria</tp:taxon-name-part>
              <tp:taxon-name-part taxon-name-part-type="species" reg="novae-zelandiae">novae-zelandiae</tp:taxon-name-part>
              <object-id xmlns:xlink="http://www.w3.org/1999/xlink" content-type="mycobank" xlink:type="simple">838736</object-id>
            </tp:taxon-name><tp:taxon-authority>P.R.Johnst.</tp:taxon-authority><tp:taxon-status xmlns:xlink="http://www.w3.org/1999/xlink" xlink:type="simple">sp. nov.</tp:taxon-status></tp:nomenclature><tp:treatment-sec sec-type="Typification" id="SECID0EY5BG"><title>Typification.</title><p>New Zealand – <bold>Fiordland</bold> • Kepler Track, control gates; <named-content xmlns:xlink="http://www.w3.org/1999/xlink" content-type="dwc:verbatimCoordinates" xlink:type="simple"><named-content content-type="geo-json" specific-use="{&#34;type&#34;:&#34;Point&#34;,&#34;coordinates&#34;:[167.682200,-45.439600]}" id="NCID0ED6BG" xlink:type="simple">-45.4396, 167.6822</named-content></named-content>; on <tp:taxon-name><tp:taxon-name-part taxon-name-part-type="family">Nothofagaceae</tp:taxon-name-part></tp:taxon-name> sp. dead wood; P.R. Johnston (D1484), R.E. Beever, S.R. Pennycook, R. Leschen, T. Lebel leg.; 10 May 2000; <abbrev xmlns:xlink="http://www.w3.org/1999/xlink" content-type="institution" xlink:title="the New Zealand Fungarium" id="ABBRID0EN6BG" xlink:type="simple">PDD</abbrev> 77447 – <bold><italic>holotype</italic></bold>; ICMP 18766 – ex type culture.</p></tp:treatment-sec><tp:treatment-sec sec-type="etymology" id="SECID0EV6BG"><title>Etymology.</title><p>Refers to the country of origin, in contrast to Argentina and the morphologically similar <italic><tp:taxon-name><tp:taxon-name-part taxon-name-part-type="genus" reg="Chlorociboria">C.</tp:taxon-name-part> <tp:taxon-name-part taxon-name-part-type="species" reg="argentinensis">argentinensis</tp:taxon-name-part></tp:taxon-name></italic>, with which <italic><tp:taxon-name><tp:taxon-name-part taxon-name-part-type="genus" reg="Chlorociboria">C.</tp:taxon-name-part> <tp:taxon-name-part taxon-name-part-type="species" reg="novae-zelandiae">novae-zelandiae</tp:taxon-name-part></tp:taxon-name></italic> was previously confused.</p></tp:treatment-sec><tp:treatment-sec sec-type="diagnosis" id="SECID0ESAAI"><title>Diagnosis.</title><p>Similar to <italic><tp:taxon-name><tp:taxon-name-part taxon-name-part-type="genus" reg="Chlorociboria">Chlorociboria</tp:taxon-name-part> <tp:taxon-name-part taxon-name-part-type="species" reg="argentinensis">argentinensis</tp:taxon-name-part></tp:taxon-name></italic> in having small, allantoid ascospores and lacking tomentum hyphae, but phylogenetically distinct and with smaller ascospores and narrower asci.</p></tp:treatment-sec><tp:treatment-sec sec-type="material" id="SECID0EDBAI"><title>Additional specimens examined.</title><p><bold><italic><tp:taxon-name><tp:taxon-name-part taxon-name-part-type="genus" reg="Chlorociboria">C.</tp:taxon-name-part> <tp:taxon-name-part taxon-name-part-type="species" reg="novae-zelandiae">novae-zelandiae</tp:taxon-name-part></tp:taxon-name></italic></bold>: New Zealand – <bold>Fiordland</bold>. • Borland Lodge nature trail; on <tp:taxon-name><tp:taxon-name-part taxon-name-part-type="family">Nothofagaceae</tp:taxon-name-part></tp:taxon-name> sp. dead wood; P.R. Johnston (D1471.2) leg.; 9 May 2000; <abbrev xmlns:xlink="http://www.w3.org/1999/xlink" content-type="institution" xlink:title="the New Zealand Fungarium" id="ABBRID0E5BAI" xlink:type="simple">PDD</abbrev> 77446 – <bold>North Canterbury</bold>. • Mt Thomas Forest, Richardson Track; on <tp:taxon-name><tp:taxon-name-part taxon-name-part-type="family">Nothofagaceae</tp:taxon-name-part></tp:taxon-name> sp. dead wood; P.R. Johnston (D679) leg.; 15 Mar 1991; <abbrev xmlns:xlink="http://www.w3.org/1999/xlink" content-type="institution" xlink:title="the New Zealand Fungarium" id="ABBRID0EKCAI" xlink:type="simple">PDD</abbrev> 58574, ICMP 15616 – <bold>Nelson.</bold> • Arthur Range, Graham Valley Rd, track from Flora car park to Mt Arthur Hut; P.R. Johnston (D993) leg.; 6 May 1994; <abbrev xmlns:xlink="http://www.w3.org/1999/xlink" content-type="institution" xlink:title="the New Zealand Fungarium" id="ABBRID0ERCAI" xlink:type="simple">PDD</abbrev> 77444.</p><p><bold><italic><tp:taxon-name><tp:taxon-name-part taxon-name-part-type="genus" reg="Chlorociboria">C.</tp:taxon-name-part> <tp:taxon-name-part taxon-name-part-type="species" reg="argentinensis">argentinensis</tp:taxon-name-part></tp:taxon-name></italic></bold>: Argentina – <bold>Tierra del Fuego</bold> • Lago Fagnano, vic. Kosobo, road to hot springs; on <italic><tp:taxon-name><tp:taxon-name-part taxon-name-part-type="genus" reg="Nothofagus">Nothofagus</tp:taxon-name-part> <tp:taxon-name-part taxon-name-part-type="species" reg="pumilio">pumilio</tp:taxon-name-part></tp:taxon-name></italic> fallen wood; P.R. Johnston (SA86), L. Lorenzo leg.; 22 Mar 1996; <abbrev xmlns:xlink="http://www.w3.org/1999/xlink" content-type="institution" xlink:title="the New Zealand Fungarium" id="ABBRID0ETDAI" xlink:type="simple">PDD</abbrev> 92026; ICMP 16994 – <bold>Patagonia</bold>. • Rio Negro, Nahuel Huapai National Park, path from Puerto Blest to Los Cantaros; on <italic><tp:taxon-name><tp:taxon-name-part taxon-name-part-type="genus" reg="Nothofagus">Nothofagus</tp:taxon-name-part> <tp:taxon-name-part taxon-name-part-type="species" reg="dombeyi">dombeyi</tp:taxon-name-part></tp:taxon-name></italic> fallen wood; P.R. Johnston (SA 188), I. Gamundí, C. Brion leg.; 2 Apr 1996; <abbrev xmlns:xlink="http://www.w3.org/1999/xlink" content-type="institution" xlink:title="the New Zealand Fungarium" id="ABBRID0EFEAI" xlink:type="simple">PDD</abbrev> 92027; ICMP 16995.</p></tp:treatment-sec><tp:treatment-sec sec-type="notes" id="SECID0EKEAI"><title>Notes.</title><p><xref ref-type="bibr" rid="B8">Johnston and Park (2005</xref>: 690–693) provided a description of <italic><tp:taxon-name><tp:taxon-name-part taxon-name-part-type="genus" reg="Chlorociboria">C.</tp:taxon-name-part> <tp:taxon-name-part taxon-name-part-type="species" reg="novae-zelandiae">novae-zelandiae</tp:taxon-name-part></tp:taxon-name></italic>, from New Zealand specimens reported under the name <italic><tp:taxon-name><tp:taxon-name-part taxon-name-part-type="genus" reg="Chlorociboria">C.</tp:taxon-name-part> <tp:taxon-name-part taxon-name-part-type="species" reg="argentinensis">argentinensis</tp:taxon-name-part></tp:taxon-name></italic>. Subsequent DNA sequencing of specimens from Argentina identified as <italic><tp:taxon-name><tp:taxon-name-part taxon-name-part-type="genus" reg="Chlorociboria">C.</tp:taxon-name-part> <tp:taxon-name-part taxon-name-part-type="species" reg="argentinensis">argentinensis</tp:taxon-name-part></tp:taxon-name></italic>, showed that the New Zealand species is phylogenetically distinct. Morphologically, the two species are similar, both with an excipulum comprising highly gelatinous <italic>textura intricata</italic>, the apothecia lacking hair-like tomentum hyphae, and with small, allantoid ascospores. The New Zealand species has somewhat smaller ascospores (average 7.0 × 1.5 µm versus 9.9 × 1.9 µm) and narrower asci (3.5–4.5 µm versus 4–5.5 µm) compared with the Argentinian specimens recognised here as <italic><tp:taxon-name><tp:taxon-name-part taxon-name-part-type="genus" reg="Chlorociboria">C.</tp:taxon-name-part> <tp:taxon-name-part taxon-name-part-type="species" reg="argentinensis">argentinensis</tp:taxon-name-part></tp:taxon-name></italic>. The Argentinian specimens match closely the description of <xref ref-type="bibr" rid="B3">Dixon (1975)</xref>.</p></tp:treatment-sec><ref-list><ref id="B8"><mixed-citation xmlns:xlink="http://www.w3.org/1999/xlink" xlink:type="simple"><person-group><name name-style="western"><surname>Johnston</surname><given-names>PR</given-names></name><name name-style="western"><surname>Park</surname><given-names>D</given-names></name></person-group> (<year>2005</year>) <article-title><italic><tp:taxon-name><tp:taxon-name-part taxon-name-part-type="genus">Chlorociboria</tp:taxon-name-part></tp:taxon-name></italic> (<tp:taxon-name><tp:taxon-name-part taxon-name-part-type="kingdom">Fungi</tp:taxon-name-part></tp:taxon-name>, <tp:taxon-name><tp:taxon-name-part taxon-name-part-type="order">Helotiales</tp:taxon-name-part></tp:taxon-name>) in New Zealand.</article-title><source>New Zealand Journal of Botany</source><volume>43</volume>: <fpage>679</fpage>–<lpage>719</lpage>. <ext-link xlink:type="simple" ext-link-type="doi" xlink:href="10.1080/0028825X.2005.9512985">https://doi.org/10.1080/0028825X.2005.9512985</ext-link></mixed-citation></ref><ref id="B3"><mixed-citation xmlns:xlink="http://www.w3.org/1999/xlink" xlink:type="simple"><person-group><name name-style="western"><surname>Dixon</surname><given-names>JR</given-names></name></person-group> (<year>1975</year>) <article-title><italic><tp:taxon-name><tp:taxon-name-part taxon-name-part-type="genus">Chlorosplenium</tp:taxon-name-part></tp:taxon-name></italic> and its segregates. II. The genera <italic><tp:taxon-name><tp:taxon-name-part taxon-name-part-type="genus">Chlorociboria</tp:taxon-name-part></tp:taxon-name></italic> and <italic><tp:taxon-name><tp:taxon-name-part taxon-name-part-type="genus">Chlorencoelia</tp:taxon-name-part></tp:taxon-name></italic>.</article-title><source>Mycotaxon</source><volume>1</volume>: <fpage>193</fpage>–<lpage>237</lpage>.</mixed-citation></ref></ref-list></tp:taxon-treatment>
