# Supplementary material for: Brahmaculus gen. nov. (Leotiomycetes, Chlorociboriaceae)
Source: MycoKeys. 2021 May 7;80:19–43. doi: 10.3897/mycokeys.80.64435 (PMC8121775; doi:10.3897/mycokeys.80.64435)
Supplement: XML Treatment for Chlorociboria solandri [file mycokeys.80.64435-treatment8.xml]

<!DOCTYPE tp:taxon-treatment
  PUBLIC "-//TaxonX//DTD Taxonomic Treatment Publishing DTD v0 20100105//EN" "tax-treatment-NSO.dtd">
<tp:taxon-treatment xmlns:tp="http://www.plazi.org/taxpub"><tp:treatment-meta><kwd-group><label>Taxon classification</label><kwd><named-content xmlns:xlink="http://www.w3.org/1999/xlink" content-type="kingdom">Fungi</named-content></kwd><kwd><named-content xmlns:xlink="http://www.w3.org/1999/xlink" content-type="order">Helotiales</named-content></kwd><kwd><named-content xmlns:xlink="http://www.w3.org/1999/xlink" content-type="family">Chlorociboriaceae</named-content></kwd></kwd-group><mixed-citation publication-type="journal"><person-group><name><surname>Johnston</surname><given-names>Peter R.</given-names></name><name><surname>Park</surname><given-names>Duckchul</given-names></name><name><surname>Smith</surname><given-names>Matthew E.</given-names></name><name><surname>Mujic</surname><given-names>Alija B.</given-names></name><name><surname>May</surname><given-names>Tom W.</given-names></name></person-group><article-title><italic><tp:taxon-name><tp:taxon-name-part taxon-name-part-type="genus" reg="Brahmaculus">Brahmaculus</tp:taxon-name-part></tp:taxon-name></italic> gen. nov. (<tp:taxon-name><tp:taxon-name-part taxon-name-part-type="class">Leotiomycetes</tp:taxon-name-part></tp:taxon-name>, <tp:taxon-name><tp:taxon-name-part taxon-name-part-type="family">Chlorociboriaceae</tp:taxon-name-part></tp:taxon-name>)</article-title><source>MycoKeys</source><day>07</day><month>5</month><year>2021</year><volume>80</volume><fpage>19</fpage><lpage>43</lpage><pub-id pub-id-type="doi">10.3897/mycokeys.80.64435</pub-id></mixed-citation></tp:treatment-meta><tp:nomenclature><tp:taxon-name><object-id xmlns:xlink="http://www.w3.org/1999/xlink" content-type="arpha" xlink:type="simple">F19D43CA-04BF-5257-A33A-E12C54E718D9</object-id>
              <tp:taxon-name-part taxon-name-part-type="genus" reg="Chlorociboria">Chlorociboria</tp:taxon-name-part>
              <tp:taxon-name-part taxon-name-part-type="species" reg="solandri">solandri</tp:taxon-name-part>
              <object-id xmlns:xlink="http://www.w3.org/1999/xlink" content-type="mycobank" xlink:type="simple">838737</object-id>
            </tp:taxon-name><tp:taxon-authority>P.R.Johnst.</tp:taxon-authority><tp:taxon-status xmlns:xlink="http://www.w3.org/1999/xlink" xlink:type="simple">sp. nov.</tp:taxon-status><xref ref-type="fig" rid="F8">Figure 8</xref></tp:nomenclature><tp:treatment-sec sec-type="Typification" id="SECID0ETHAI"><title>Typification.</title><p>New Zealand – <bold>Fiordland</bold> • Fiordland National park, Kepler Track, Rainbow Reach; <named-content xmlns:xlink="http://www.w3.org/1999/xlink" content-type="dwc:verbatimCoordinates" xlink:type="simple"><named-content content-type="geo-json" specific-use="{&#34;type&#34;:&#34;Point&#34;,&#34;coordinates&#34;:[167.680200,-45.442900]}" id="NCID0E5HAI" xlink:type="simple">-45.4429, 167.6802</named-content></named-content>; on <italic><tp:taxon-name><tp:taxon-name-part taxon-name-part-type="genus" reg="Fuscopora">Fuscopora</tp:taxon-name-part> <tp:taxon-name-part taxon-name-part-type="species" reg="solandri">solandri</tp:taxon-name-part></tp:taxon-name></italic> fallen leaves; P.R. Johnston (D686) leg.; 17 Mar 1991; <abbrev xmlns:xlink="http://www.w3.org/1999/xlink" content-type="institution" xlink:title="the New Zealand Fungarium" id="ABBRID0EOIAI" xlink:type="simple">PDD</abbrev> 58580 – <bold><italic>holotype</italic></bold>; ICMP 23686 – ex-type culture.</p></tp:treatment-sec><tp:treatment-sec sec-type="etymology" id="SECID0EWIAI"><title>Etymology.</title><p>Refers to the host substrate of the holotype.</p></tp:treatment-sec><tp:treatment-sec sec-type="diagnosis" id="SECID0E2IAI"><title>Diagnosis.</title><p>Phylogenetically a <italic><tp:taxon-name><tp:taxon-name-part taxon-name-part-type="genus" reg="Chlorociboria">Chlorociboria</tp:taxon-name-part></tp:taxon-name></italic>, developing on fallen leaves rather than wood, differs from <italic><tp:taxon-name><tp:taxon-name-part taxon-name-part-type="genus" reg="Chlorociboria">Chlorociboria</tp:taxon-name-part> <tp:taxon-name-part taxon-name-part-type="species" reg="metrosideri">metrosideri</tp:taxon-name-part></tp:taxon-name></italic> in having flexuous, coiled hairs and lanceolate paraphyses.</p></tp:treatment-sec><tp:treatment-sec sec-type="description" id="SECID0ETJAI"><title>Description.</title><p>Apothecia developing on fallen leaves, not associated with any pigmentation of substrate. Apothecia less than 1 mm diam., short-stipitate, receptacle densely covered with short, white hairs, hymenium pale yellow. Hairs 30–40 × 3–4 µm, short-cylindric, undifferentiated to apex, septate, thin-walled, roughened all over, flexuous, coiled and tangled. Apothecia in vertical section with ectal excipulum 45 µm wide, comprising short-cylindric to subglobose cells 5–8 µm diam. oriented at high angle to receptacle surface, with walls hyaline, thickened, agglutinated, amyloid in some specimens. Medullary excipulum non-gelatinous, comprising narrow-cylindric hyphae with thin walls. Tissue at base of stipe of gelatinous <italic>textura intricata</italic>. Paraphyses up to 5 µm diam., lanceolate, tapering to narrow rounded apex, extending 20–30 µm beyond asci, wall distinctively thickened at base, amyloid in some specimens. Asci 40–55 × 4.5–5.5 µm, cylindric, tapering gradually to small, subtruncate apex, wall thickened at apex, amyloid pore extending through wall, flaring towards outside of wall, crozier present, 8–spored. Ascospores 8–11.5 × 1.5–2 µm (average 10.0 × 1.7 µm, n = 20), oblong-elliptic to subfusoid, widest point slightly towards the upper end, taper to narrow-rounded ends, 0–septate, hyaline.</p><fig id="F8" position="float" orientation="portrait"><object-id xmlns:xlink="http://www.w3.org/1999/xlink" content-type="doi" xlink:type="simple">10.3897/mycokeys.80.64435.figure8</object-id><object-id xmlns:xlink="http://www.w3.org/1999/xlink" content-type="arpha" xlink:type="simple">509A9004-C1C8-5FBC-A910-A59B5E248B0F</object-id><label>Figure 8.</label><caption><p><italic><tp:taxon-name><tp:taxon-name-part taxon-name-part-type="genus" reg="Chlorociboria">Chlorociboria</tp:taxon-name-part> <tp:taxon-name-part taxon-name-part-type="species" reg="solandri">solandri</tp:taxon-name-part></tp:taxon-name></italic><bold>A</bold> dried apothecium <bold>B</bold> fresh apothecium <bold>C</bold> margin of receptacle in vertical section <bold>D</bold> ascospores <bold>E</bold> paraphyses <bold>F</bold> amyloid paraphysis <bold>G</bold> base of paraphysis with thick wall <bold>H</bold> details of coiling, rough-walled excipular hairs. Images: <abbrev xmlns:xlink="http://www.w3.org/1999/xlink" content-type="institution" xlink:title="the New Zealand Fungarium" id="ABBRID0E5KAI" xlink:type="simple">PDD</abbrev> 58580 (<bold>A, C, D, F–H</bold>); <abbrev xmlns:xlink="http://www.w3.org/1999/xlink" content-type="institution" xlink:title="the New Zealand Fungarium" id="ABBRID0EFLAI" xlink:type="simple">PDD</abbrev> 61833 (<bold>B, E</bold>). Scale bars: 0.1 mm (<bold>A, B</bold>); 20 µm (<bold>C</bold>); 10 µm (<bold>D–H</bold>).</p></caption><graphic xmlns:xlink="http://www.w3.org/1999/xlink" xlink:href="mycokeys-80-019-g008.jpg" position="float" orientation="portrait" xlink:type="simple" id="oo_540239.jpg"><uri content-type="original_file" xlink:type="simple">https://binary.pensoft.net/fig/540239</uri></graphic></fig></tp:treatment-sec><tp:treatment-sec sec-type="material" id="SECID0EXLAI"><title>Additional specimens examined.</title><p>New Zealand – <bold>Taupo</bold> • Kaimanawa Forest Park, Tree Trunk Gorge; on <italic><tp:taxon-name><tp:taxon-name-part taxon-name-part-type="genus" reg="Fuscopora">Fuscopora</tp:taxon-name-part> <tp:taxon-name-part taxon-name-part-type="species" reg="solandri">solandri</tp:taxon-name-part></tp:taxon-name></italic> fallen leaves; P.R. Johnston (D877), I. Gamundí leg.; 1 Feb 1993; <abbrev xmlns:xlink="http://www.w3.org/1999/xlink" content-type="institution" xlink:title="the New Zealand Fungarium" id="ABBRID0EKMAI" xlink:type="simple">PDD</abbrev> 61833 – <bold>Mid Canterbury</bold> • Craigieburn, Cave Stream; on <italic><tp:taxon-name><tp:taxon-name-part taxon-name-part-type="genus" reg="Fuscopora">Fuscopora</tp:taxon-name-part> <tp:taxon-name-part taxon-name-part-type="species" reg="solandi">solandi</tp:taxon-name-part></tp:taxon-name></italic> fallen leaves; E. Horak leg.; 31 Mar 1983; <abbrev xmlns:xlink="http://www.w3.org/1999/xlink" content-type="institution" xlink:title="the New Zealand Fungarium" id="ABBRID0E3MAI" xlink:type="simple">PDD</abbrev> 92925.</p></tp:treatment-sec><tp:treatment-sec sec-type="notes" id="SECID0EBNAI"><title>Notes.</title><p><italic><tp:taxon-name><tp:taxon-name-part taxon-name-part-type="genus" reg="Chlorociboria">Chlorociboria</tp:taxon-name-part> <tp:taxon-name-part taxon-name-part-type="species" reg="solandri">solandri</tp:taxon-name-part></tp:taxon-name></italic> is micromorphologically distinctive in having scattered, large, lanceolate paraphyses, short-cylindric to more or less globose, thick-walled excipular cells, excipular tissue reacting either blue or red to Melzer’s reagent, and coiling, rough-walled hairs. Known from two specimens from <italic><tp:taxon-name><tp:taxon-name-part taxon-name-part-type="genus" reg="Fuscopora">Fuscopora</tp:taxon-name-part> <tp:taxon-name-part taxon-name-part-type="species" reg="solandri">solandri</tp:taxon-name-part></tp:taxon-name></italic> leaves. A third specimen in poor condition, <abbrev xmlns:xlink="http://www.w3.org/1999/xlink" content-type="institution" xlink:title="the New Zealand Fungarium" id="ABBRID0E4NAI" xlink:type="simple">PDD</abbrev> 92925, could be the same species; it is morphologically similar but has longer hairs than the other two specimens. Cultures on agar are very slow growing (10 cm after 4 weeks), have little aerial mycelium and pale yellow brown pigments, remaining sterile.</p></tp:treatment-sec></tp:taxon-treatment>
