# Supplementary material for: Brahmaculus gen. nov. (Leotiomycetes, Chlorociboriaceae)
Source: MycoKeys. 2021 May 7;80:19–43. doi: 10.3897/mycokeys.80.64435 (PMC8121775; doi:10.3897/mycokeys.80.64435)
Supplement: XML Treatment for Chlorociboria subtilis [file mycokeys.80.64435-treatment9.xml]

<!DOCTYPE tp:taxon-treatment
  PUBLIC "-//TaxonX//DTD Taxonomic Treatment Publishing DTD v0 20100105//EN" "tax-treatment-NSO.dtd">
<tp:taxon-treatment xmlns:tp="http://www.plazi.org/taxpub"><tp:treatment-meta><kwd-group><label>Taxon classification</label><kwd><named-content xmlns:xlink="http://www.w3.org/1999/xlink" content-type="kingdom">Fungi</named-content></kwd><kwd><named-content xmlns:xlink="http://www.w3.org/1999/xlink" content-type="order">Helotiales</named-content></kwd><kwd><named-content xmlns:xlink="http://www.w3.org/1999/xlink" content-type="family">Chlorociboriaceae</named-content></kwd></kwd-group><mixed-citation publication-type="journal"><person-group><name><surname>Johnston</surname><given-names>Peter R.</given-names></name><name><surname>Park</surname><given-names>Duckchul</given-names></name><name><surname>Smith</surname><given-names>Matthew E.</given-names></name><name><surname>Mujic</surname><given-names>Alija B.</given-names></name><name><surname>May</surname><given-names>Tom W.</given-names></name></person-group><article-title><italic><tp:taxon-name><tp:taxon-name-part taxon-name-part-type="genus" reg="Brahmaculus">Brahmaculus</tp:taxon-name-part></tp:taxon-name></italic> gen. nov. (<tp:taxon-name><tp:taxon-name-part taxon-name-part-type="class">Leotiomycetes</tp:taxon-name-part></tp:taxon-name>, <tp:taxon-name><tp:taxon-name-part taxon-name-part-type="family">Chlorociboriaceae</tp:taxon-name-part></tp:taxon-name>)</article-title><source>MycoKeys</source><day>07</day><month>5</month><year>2021</year><volume>80</volume><fpage>19</fpage><lpage>43</lpage><pub-id pub-id-type="doi">10.3897/mycokeys.80.64435</pub-id></mixed-citation></tp:treatment-meta><tp:nomenclature><tp:taxon-name><object-id xmlns:xlink="http://www.w3.org/1999/xlink" content-type="arpha" xlink:type="simple">1A8DC5DF-63BC-5459-BA4B-2C0562A490F0</object-id>
              <tp:taxon-name-part taxon-name-part-type="genus" reg="Chlorociboria">Chlorociboria</tp:taxon-name-part>
              <tp:taxon-name-part taxon-name-part-type="species" reg="subtilis">subtilis</tp:taxon-name-part>
              <object-id xmlns:xlink="http://www.w3.org/1999/xlink" content-type="mycobank" xlink:type="simple">838738</object-id>
            </tp:taxon-name><tp:taxon-authority>P.R.Johnst.</tp:taxon-authority><tp:taxon-status xmlns:xlink="http://www.w3.org/1999/xlink" xlink:type="simple">sp. nov.</tp:taxon-status><xref ref-type="fig" rid="F9">Figure 9</xref></tp:nomenclature><tp:treatment-sec sec-type="Typification" id="SECID0EPPAI"><title>Typification.</title><p>New Zealand – <bold>Westland</bold> • Haast Pass Summit, Lookout Track; <named-content xmlns:xlink="http://www.w3.org/1999/xlink" content-type="dwc:verbatimCoordinates" xlink:type="simple"><named-content content-type="geo-json" specific-use="{&#34;type&#34;:&#34;Point&#34;,&#34;coordinates&#34;:[169.351900,-44.106300]}" id="NCID0E1PAI" xlink:type="simple">-44.1063, 169.3519</named-content></named-content>; on fallen leaves <italic><tp:taxon-name><tp:taxon-name-part taxon-name-part-type="genus" reg="Dracophyllum">Dracophyllum</tp:taxon-name-part></tp:taxon-name></italic> sp.; P.R. Johnston (D2515), M. Padamsee leg.; 16 May 2018; <abbrev xmlns:xlink="http://www.w3.org/1999/xlink" content-type="institution" xlink:title="the New Zealand Fungarium" id="ABBRID0EGQAI" xlink:type="simple">PDD</abbrev> 112247 – <bold><italic>holotype</italic></bold>.</p></tp:treatment-sec><tp:treatment-sec sec-type="etymology" id="SECID0EOQAI"><title>Etymology.</title><p>From <tp:taxon-name><tp:taxon-name-part taxon-name-part-type="genus" reg="Chlorociboria"/><tp:taxon-name-part taxon-name-part-type="species" reg="subtilis">subtilis</tp:taxon-name-part></tp:taxon-name> (delicate) referring to the stature of the apothecia.</p></tp:treatment-sec><tp:treatment-sec sec-type="diagnosis" id="SECID0E4QAI"><title>Diagnosis.</title><p>Blue-green apothecia on blue-green stained fallen, partly decomposed leaves, hairs on receptacle rough-walled, somewhat flexuous, ascospores filiform, 45–55 × 1 µm.</p></tp:treatment-sec><tp:treatment-sec sec-type="description" id="SECID0ECRAI"><title>Description.</title><p>Apothecia erumpent from blue-green stained leaf tissue. Apothecia less than 1 mm diam., cupulate with short, broad stipe, receptacle pale blue-green with tangled, white hairs, especially near the edge of the cup. Hairs 55–75 × 3–4 µm, somewhat flexuous, wall roughened. Apothecia in vertical section with ectal excipulum up to 30 µm wide, cells 6–10 µm diam., short-cylindric to square, walls thick, cells arranged in rows with a high angle to the receptacle surface; medullary excipulum poorly developed, two or three rows of narrow-cylindric cells, walls encrusted with blue-green material; stipe with thick-walled <italic>textura intricata</italic>. Paraphyses 1.5–2 µm diam., slightly wider towards the apex, often branched in the upper 20–30 µm, extending 15 µm beyond asci. Asci 85–105 µm × 5.5–6.5 µm cylindric, tapering gradually to small, truncate apex, wall thickened at apex, amyloid pore in inner half of wall, reaction most intense on inner edge of wall, pore appears more or less U-shaped, sloping outwards slightly through the wall, 8-spored, spores confined to the upper 60–100 µm of ascus, crozier present. Ascospores 45–55 × 1 µm, filiform, straight, 0–septate, hyaline.</p><fig id="F9" position="float" orientation="portrait"><object-id xmlns:xlink="http://www.w3.org/1999/xlink" content-type="doi" xlink:type="simple">10.3897/mycokeys.80.64435.figure9</object-id><object-id xmlns:xlink="http://www.w3.org/1999/xlink" content-type="arpha" xlink:type="simple">220CA6D6-7B5E-5547-AB23-CF99006B00CE</object-id><label>Figure 9.</label><caption><p><italic><tp:taxon-name><tp:taxon-name-part taxon-name-part-type="genus" reg="Chlorociboria">Chlorociboria</tp:taxon-name-part> <tp:taxon-name-part taxon-name-part-type="species" reg="subtilus">subtilus</tp:taxon-name-part></tp:taxon-name></italic> (<abbrev xmlns:xlink="http://www.w3.org/1999/xlink" content-type="institution" xlink:title="the New Zealand Fungarium" id="ABBRID0E4RAI" xlink:type="simple">PDD</abbrev> 112247) <bold>A</bold> dried apothecium <bold>B</bold> apothecium in vertical section <bold>C</bold> detail of margin of receptacle in vertical section <bold>D</bold> asci, ascospores and paraphyses <bold>E</bold> detail of apex of paraphyses and asci <bold>F</bold> excipular hairs (squash mount). Scale bars: 0.1 mm (<bold>A</bold>); 100 µm (<bold>B</bold>); 10 µm (<bold>C–F</bold>).</p></caption><graphic xmlns:xlink="http://www.w3.org/1999/xlink" xlink:href="mycokeys-80-019-g009.jpg" position="float" orientation="portrait" xlink:type="simple" id="oo_540240.jpg"><uri content-type="original_file" xlink:type="simple">https://binary.pensoft.net/fig/540240</uri></graphic></fig></tp:treatment-sec><tp:treatment-sec sec-type="material" id="SECID0EZSAI"><title>Additional specimens examined.</title><p>New Zealand – <bold>Nelson</bold> • Arthur Range, Graham River Valley Rd, track from Flora car park to Mt Arthur Hut; on <italic><tp:taxon-name><tp:taxon-name-part taxon-name-part-type="genus" reg="Dracophyllum">Dracophyllum</tp:taxon-name-part> <tp:taxon-name-part taxon-name-part-type="species" reg="pyrimidale">pyrimidale</tp:taxon-name-part></tp:taxon-name></italic> fallen leaves; P.R. Johnston (D990) leg.; 6 May 1994; <abbrev xmlns:xlink="http://www.w3.org/1999/xlink" content-type="institution" xlink:title="the New Zealand Fungarium" id="ABBRID0EMTAI" xlink:type="simple">PDD</abbrev> 105292 – <bold>Central Otago</bold> •vic. Dunedin, Great Moss Swamp; on <italic><tp:taxon-name><tp:taxon-name-part taxon-name-part-type="genus" reg="Dracophyllum">Dracophyllum</tp:taxon-name-part> <tp:taxon-name-part taxon-name-part-type="species" reg="uniflorum">uniflorum</tp:taxon-name-part></tp:taxon-name></italic> fallen leaves; P.R. Johnston (D82) leg.; 12 May 1984; <abbrev xmlns:xlink="http://www.w3.org/1999/xlink" content-type="institution" xlink:title="the New Zealand Fungarium" id="ABBRID0E5TAI" xlink:type="simple">PDD</abbrev> 105293 – <bold>Mid Canterbury</bold> • Craigieburn, Cave Stream; on <italic><tp:taxon-name><tp:taxon-name-part taxon-name-part-type="genus" reg="Dracophyllum">Dracophyllum</tp:taxon-name-part> <tp:taxon-name-part taxon-name-part-type="species" reg="uniflorum">uniflorum</tp:taxon-name-part></tp:taxon-name></italic> fallen leaves; P.R. Johnston (D248) leg.; 23 Feb 1988; <abbrev xmlns:xlink="http://www.w3.org/1999/xlink" content-type="institution" xlink:title="the New Zealand Fungarium" id="ABBRID0EQUAI" xlink:type="simple">PDD</abbrev> 105294 – <bold>Taupo</bold> • Tongariro National Park, Ohakune Mountain Road, Blyth Track; on <italic><tp:taxon-name><tp:taxon-name-part taxon-name-part-type="genus" reg="Fuscopora">Fuscopora</tp:taxon-name-part> <tp:taxon-name-part taxon-name-part-type="species" reg="cliffortioides">cliffortioides</tp:taxon-name-part></tp:taxon-name></italic> fallen leaves; P.R. Johnston (D353) leg.; 20 May 1989; <abbrev xmlns:xlink="http://www.w3.org/1999/xlink" content-type="institution" xlink:title="the New Zealand Fungarium" id="ABBRID0ECVAI" xlink:type="simple">PDD</abbrev> 55523 • Rangitoto Station, Ranginui Summit; on <italic><tp:taxon-name><tp:taxon-name-part taxon-name-part-type="genus" reg="Dracophyllum">Dracophyllum</tp:taxon-name-part> <tp:taxon-name-part taxon-name-part-type="species" reg="pyrimidale">pyrimidale</tp:taxon-name-part></tp:taxon-name></italic> fallen leaves; P.R. Johnston (D1622), S.R. Whitton leg.; 6 May 2001; <abbrev xmlns:xlink="http://www.w3.org/1999/xlink" content-type="institution" xlink:title="the New Zealand Fungarium" id="ABBRID0ESVAI" xlink:type="simple">PDD</abbrev> 117584.</p></tp:treatment-sec><tp:treatment-sec sec-type="notes" id="SECID0EXVAI"><title>Notes.</title><p>Most specimens are on fallen leaves of <italic><tp:taxon-name><tp:taxon-name-part taxon-name-part-type="genus" reg="Dracophyllum">Dracophyllum</tp:taxon-name-part></tp:taxon-name></italic> spp., but the host range may be more extensive. A specimen on <italic><tp:taxon-name><tp:taxon-name-part taxon-name-part-type="genus" reg="Fuscopora">Fuscopora</tp:taxon-name-part> <tp:taxon-name-part taxon-name-part-type="species" reg="cliffortioides">cliffortioides</tp:taxon-name-part></tp:taxon-name></italic> (<abbrev xmlns:xlink="http://www.w3.org/1999/xlink" content-type="institution" xlink:title="the New Zealand Fungarium" id="ABBRID0EPWAI" xlink:type="simple">PDD</abbrev> 55523) is morphologically similar, but perhaps with longer ascospores.</p></tp:treatment-sec></tp:taxon-treatment>
